# Supplementary material for: In-Line Detection with Microfluidic Bulk Acoustic Wave Resonator Gas Sensor for Gas Chromatography
Source: Sensors (Basel). 2021 Oct 13;21(20):6800. doi: 10.3390/s21206800 (PMC8540273; doi:10.3390/s21206800)
Supplement: Supplementary file 1 [file sensors-21-06800-s001.zip]

Archive with 1 entries (1 files):
- sensors-1411709-supplementary.pdf
